# Supplementary material for: Transcription Factor and miRNA Interplays Can Manifest the Survival of ccRCC Patients
Source: Cancers (Basel). 2019 Oct 28;11(11):1668. doi: 10.3390/cancers11111668 (PMC6895828; doi:10.3390/cancers11111668)
Supplement: Supplementary file 1 [file cancers-11-01668-s001.zip]

Archive with 15 entries (15 files):
- cancers-616468-suppl proof.docx
- Figure S1.pdf
- Figure S2.pdf
- Figure S3.pdf
- Figure S4.pdf
- Figure S5.pdf
- Figure S6.pdf
- Table S1.xlsx
- Table S2.xlsx
- Table S3.xlsx
- Table S4.xlsx
- Table S5.xlsx
- Table S6.xlsx
- Table S7.xlsx
- Table S8.xlsx
