# Supplementary material for: Transcription Factor and miRNA Interplays Can Manifest the Survival of ccRCC Patients
Source: Cancers (Basel). 2019 Oct 28;11(11):1668. doi: 10.3390/cancers11111668 (PMC6895828; doi:10.3390/cancers11111668)
Supplement: Supplementary file 1 [file cancers-11-01668-s001.zip › Table S1.xlsx]

## Sheet: Sheet1
37 miRNAs related ccRCC survival
id	pvalue
hsa-miR-21-5p	3.93e-10
hsa-miR-365a-3p	4.27e-08
hsa-miR-365b-3p	4.27e-08
hsa-miR-9-5p	1.19e-06
hsa-miR-223-3p	1.38e-06
hsa-miR-204-5p	6.36e-06
hsa-miR-146b-5p	2.9e-05
hsa-miR-144-3p	4.55e-05
hsa-miR-183-5p	0.00016804
hsa-miR-335-3p	0.000529086
hsa-miR-891a-5p	0.000627481
hsa-miR-155-5p	0.000698108
hsa-miR-142-5p	0.000781675
hsa-miR-30c-2-3p	0.000825052
hsa-miR-1269a	0.00109498
hsa-miR-3613-5p	0.0011128
hsa-miR-149-5p	0.00130029
hsa-miR-31-5p	0.00139733
hsa-miR-10a-5p	0.00191567
hsa-miR-144-5p	0.00239927
hsa-miR-342-5p	0.00351297
hsa-miR-625-3p	0.00429759
hsa-miR-142-3p	0.00624939
hsa-miR-199b-5p	0.00630406
hsa-miR-106b-5p	0.00903646
hsa-miR-34a-5p	0.0146021
hsa-miR-451a	0.0172682
hsa-miR-21-3p	0.0181264
hsa-miR-532-5p	0.0194426
hsa-miR-199b-3p	0.0238742
hsa-miR-215-5p	0.02529
hsa-miR-199a-3p	0.0374517
hsa-miR-590-3p	0.0374978
hsa-miR-214-3p	0.0413337
hsa-miR-93-5p	0.0415871
hsa-miR-342-3p	0.048151
hsa-miR-15b-3p	0.0497796
