# Supplementary material for: Transcription Factor and miRNA Interplays Can Manifest the Survival of ccRCC Patients
Source: Cancers (Basel). 2019 Oct 28;11(11):1668. doi: 10.3390/cancers11111668 (PMC6895828; doi:10.3390/cancers11111668)
Supplement: Supplementary file 1 [file cancers-11-01668-s001.zip › Table S2.xlsx]

## Sheet: Sheet1
Top 21 genes HR
id	HR	lower	upper	pvalue
hsa-miR-365b-3p	1.7748	1.469	2.144	2.61e-09
hsa-miR-365a-3p	1.7742	1.469	2.143	2.67e-09
hsa-miR-223-3p	1.51552	1.314	1.748	1.1e-08
hsa-miR-21-5p	1.96896	1.56	2.486	1.22e-08
hsa-miR-30c-2-3p	0.678669	0.582	0.7914	7.73e-07
hsa-miR-199b-5p	1.24875	1.143	1.364	8.92e-07
hsa-miR-146b-5p	1.2806	1.154	1.421	3.05e-06
hsa-miR-9-5p	1.14236	1.08	1.208	3.26e-06
hsa-miR-149-5p	1.38337	1.206	1.587	3.46e-06
hsa-miR-1269a	1.09535	1.054	1.139	4.56e-06
hsa-miR-590-3p	1.70664	1.316	2.213	5.47e-05
hsa-miR-335-3p	1.24477	1.118	1.386	6.69e-05
hsa-miR-625-3p	1.43274	1.199	1.712	7.44e-05
hsa-miR-155-5p	1.26156	1.123	1.417	8.98e-05
hsa-miR-144-5p	0.80668	0.724	0.8988	9.79e-05
hsa-miR-183-5p	1.1897	1.089	1.3	0.000118131
hsa-miR-106b-5p	1.72629	1.302	2.288	0.000146503
hsa-miR-3613-5p	1.56064	1.23	1.98	0.000245442
hsa-miR-21-3p	1.36806	1.149	1.629	0.000434837
hsa-miR-204-5p	0.89947	0.8462	0.9561	0.000674728
hsa-miR-342-3p	1.41377	1.154	1.732	0.000838739
