# Supplementary material for: Transcription Factor and miRNA Interplays Can Manifest the Survival of ccRCC Patients
Source: Cancers (Basel). 2019 Oct 28;11(11):1668. doi: 10.3390/cancers11111668 (PMC6895828; doi:10.3390/cancers11111668)
Supplement: Supplementary file 1 [file cancers-11-01668-s001.zip › Table S3.xlsx]

## Sheet: Sheet1
The correlation between prognostic miRNAs and clinical factors
Parameters		N	hsa-miR-365b-3p expression value			hsa-miR-223-3p expression value			hsa-miR-9-5p expression value			hsa-miR-1269a expression value
			Mean±SD	t value	P-value	Mean±SD	t value	P-value	Mean±SD	t value	P-value	Mean±SD	t value	P-value
Age(n=480)	<=60	252	5.801±0.891	-0.55	0.582	6.660±0.961	0.168	0.867	8.010±2.100	-3.376	0.001	2.961±3.340	-1.73	0.084
	>60	228	5.846±0.904			6.646±0.915			8.741±2.583			3.528±3.793
Gender(n=480)	Male	316	5.828±0.913	-0.17	0.865	6.596±0.956	1.925	0.055	8.847±2.423	-1.569	0.117	3.363±3.645	-1.162	0.246
	Female	164	5.813±0.869			6.765±0.890			8.128±2.247			2.972±3.418
T(n=480)	T3-T4	173	6.130±0.822	-5.951	<0.001	6.890±1.028	-4.005	<0.001	8.983±2.255	-4.483	<0.001	4.273±4.061	-4.576	<0.001
	T1-T2	307	5.650±0.893			6.521±0.857			8.005±2.361			2.642±3.118
M(n=471)	M1	76	6.222±0.752	-4.824	<0.001	6.941±0.869	-3.213	0.002	9.168±2.456	-3.182	0.002	5.071±4.418	-4.039	<0.001
	M0	395	5.752±0.907			6.587±0.938			8.201±2.270			2.917±3.286
Stage(n=477)	Ⅲ-Ⅳ	188	6.127±0.826	-6.309	<0.001	6.866±1.009	-3.986	<0.001	8.901±2.252	-4.227	<0.001	4.199±4.039	-4.688	<0.001
	I-II	289	5.624±0.890			6.510±0.864			7.991±2.363			2.583±3.043
G(n=474)	G3-G4	259	6.055±0.843	-6.028	<0.001	6.818±0.962	-3.892	<0.001	8.835±2.405	-4.854	<0.001	3.937±3.964	-4.75	<0.001
	G1-G2	215	5.578±0.868			6.496±0.840			7.812±2.181			2.445±2.857
Parameters		N	hsa-miR-144-5p expression value			hsa-miR-183-5p expression value			hsa-miR-3613-5p expression value			hsa-miR-335-3p expression value
			Mean±SD	t value	P-value	Mean±SD	t value	P-value	Mean±SD	t value	P-value	Mean±SD	t value	P-value
Age(n=480)	<=60	252	7.816±1.700	0.537	0.591	9.346±1.731	0.906	0.366	3.921±0.754	-1.87	0.062	0.714±1.399	-0.328	0.743
	>60	228	7.734±1.502			9.204±1.728			4.408±0.728			3.756±1.708
Gender(n=480)	Male	316	7.780±1.679	-0.042	0.967	9.415±1.704	-2.366	0.019	3.966±0.762	0.621	0.535	3.747±1.408	-0.281	0.779
	Female	164	7.775±1.472			9.019±1.752			4.009±0.707			3.709±1.395
T(n=480)	T3-T4	173	7.366±1.524	4.36	<0.001	9.620±1.658	-3.312	0.001	4.178±0.631	-4.688	<0.001	3.807±1.468	-0.842	0.401
	T1-T2	307	8.011±1.610			9.088±1.742			3.871±0.779			3.693±1.365
M(n=471)	M1	76	7.077±1.559	4.369	<0.001	9.967±1.540	-4.07	<0.001	4.234±0.661	-3.403	0.001	3.700±1.489	0.128	0.898
	M0	395	7.932±1.581			9.165±1.740			3.946±0.747			3.724±1.386
Stage(n=477)	Ⅲ-Ⅳ	188	7.377±1.527	4.68	<0.001	9.646±1.662	-3.797	<0.001	4.172±0.640	-4.826	<0.001	3.782±1.465	-0.705	0.481
	I-II	289	8.059±1.600			9.043±1.742			3.856±0.780			3.688±1.360
G(n=474)	G3-G4	259	7.713±1.618	0.988	0.324	9.630±1.608	-5.493	<0.001	4.055±0.724	-2.146	0.032	3.876±1.411	-2.132	0.034
	G1-G2	215	7.859±1.593			8.790±1.696			3.909±0.750			3.603±1.366
