# Supplementary material for: Transcription Factor and miRNA Interplays Can Manifest the Survival of ccRCC Patients
Source: Cancers (Basel). 2019 Oct 28;11(11):1668. doi: 10.3390/cancers11111668 (PMC6895828; doi:10.3390/cancers11111668)
Supplement: Supplementary file 1 [file cancers-11-01668-s001.zip › Table S4.xlsx]

## Sheet: Sheet1
The C-index and AIC of combined miRNAs and single miRNA
Name	Concordance	Std	AIC
The combined eight miRNA	0.730498	0.0210969	1622.25
hsa-miR-1269a	0.598679	0.024869	1687.49
hsa-miR-183-5p	0.597154	0.0237288	1692.19
hsa-miR-9-5p	0.620398	0.0232103	1687.19
hsa-miR-335-3p	0.591138	0.025982	1691.54
hsa-miR-3613-5p	0.598232	0.0249793	1692.83
hsa-miR-223-3p	0.633029	0.0225113	1679.21
hsa-miR-365b-3p	0.63341	0.0232295	1669.96
hsa-miR-144-5p	0.619777	0.0243598	1691.09
