# Supplementary material for: Transcription Factor and miRNA Interplays Can Manifest the Survival of ccRCC Patients
Source: Cancers (Basel). 2019 Oct 28;11(11):1668. doi: 10.3390/cancers11111668 (PMC6895828; doi:10.3390/cancers11111668)
Supplement: Supplementary file 1 [file cancers-11-01668-s001.zip › Table S5.xlsx]

## Sheet: Sheet1
Top 30 hub genes
Target	ClosenessCentrality	Degree	gene_type
VEGFA	0.592105	54	Suppressor
PIK3CG	0.553279	44	unknown
CD40	0.527344	43	unknown
CD40LG	0.523256	42	driver
IL15	0.517241	40	driver
IL7	0.515267	39	driver
ICAM1	0.537849	37	unknown
TGFB1	0.505618	37	Suppressor
EGFR	0.521236	37	Suppressor
FASLG	0.509434	37	unknown
CCR5	0.515267	36	Suppressor
CCL5	0.509434	34	unknown
MMP9	0.505618	33	Suppressor
FAS	0.498155	32	Suppressor
LCK	0.501859	31	driver
IL2RA	0.480427	30	unknown
CCR7	0.487365	29	driver
JAK3	0.487365	29	driver
CXCL10	0.483871	28	unknown
CSF1	0.490909	27	driver
KDR	0.477032	27	driver
CXCL9	0.478723	26	unknown
CCND1	0.465517	22	Suppressor
IL7R	0.45302	22	driver
MET	0.462329	21	Suppressor
CCR2	0.477032	21	unknown
SHC1	0.46875	21	driver
FLT1	0.457627	21	driver
BAX	0.454545	20	Suppressor
CDKN2A	0.456081	20	Suppressor
remarks:The above classification information of oncogenes, tumor suppressor genes and tumor-driven genes is derived from literature Lever, J.; Zhao, E.Y.; Grewal, J.; Jones, M.R.; Jones, S.J.M. CancerMine: a literature-mined resource for drivers, oncogenes and tumor suppressors in cancer. Nature methods 2019, 16, 505-507, doi:10.1038/s41592-019-0422-y.
remarks: The above classification information of oncogenes, tumor suppressor genes and tumor-driven genes is derived from http://bionlp.bcgsc.ca/cancermine/
