# Supplementary material for: Transcription Factor and miRNA Interplays Can Manifest the Survival of ccRCC Patients
Source: Cancers (Basel). 2019 Oct 28;11(11):1668. doi: 10.3390/cancers11111668 (PMC6895828; doi:10.3390/cancers11111668)
Supplement: Supplementary file 1 [file cancers-11-01668-s001.zip › Table S6.xlsx]

## Sheet: Sheet1
Targets of hsa-miR-144-5p
RSPO3	Driver
CDH1	Driver
MAGI3	Oncogene
CDKL1	Oncogene
PPM1K	Oncogene
ACSL4	Oncogene
RSPO3	Oncogene
CDH1	Oncogene
MAP9	Oncogene
DNM3	Oncogene
MSI2	Oncogene
CPEB4	Oncogene
MAGI3	Tumor_Suppressor
ACSL4	Tumor_Suppressor
RSPO3	Tumor_Suppressor
CDH1	Tumor_Suppressor
DNM3	Tumor_Suppressor
CTDSPL	Tumor_Suppressor
PEBP1	Tumor_Suppressor
GPR155	Tumor_Suppressor
MSI2	Tumor_Suppressor
CPEB4	Tumor_Suppressor
SPTBN2	unknown
CLIC5	unknown
CNTN1	unknown
LGI2	unknown
RPS6KA6	unknown
HAO2	unknown
NDNF	unknown
ANK2	unknown
GPM6B	unknown
SLC5A3	unknown
RALGPS1	unknown
LONRF2	unknown
SAMD12	unknown
MAGI3	unknown
UGT8	unknown
OPHN1	unknown
THSD7A	unknown
CYP26B1	unknown
PYGO1	unknown
CDKL2	unknown
CDKL1	unknown
C1QTNF7	unknown
SLC5A12	unknown
GLYAT	unknown
KIF6	unknown
PANK1	unknown
PPM1K	unknown
GDF7	unknown
ACSL4	unknown
L2HGDH	unknown
DNAJC6	unknown
PARD3B	unknown
RSPO3	unknown
PIGR	unknown
CDH1	unknown
GRIP1	unknown
MAP9	unknown
RAP1GAP2	unknown
JMY	unknown
DNM3	unknown
CTDSPL	unknown
ANKRD9	unknown
COL14A1	unknown
PEBP1	unknown
GPR155	unknown
EMCN	unknown
MYO10	unknown
TMEM245	unknown
ARHGEF3	unknown
SLC43A2	unknown
TMPPE	unknown
TCAIM	unknown
MSI2	unknown
ZDBF2	unknown
CPEB4	unknown
remarks:The above classification information of oncogenes, tumor suppressor genes and tumor-driven genes is derived from literature Lever, J.; Zhao, E.Y.; Grewal, J.; Jones, M.R.; Jones, S.J.M. CancerMine: a literature-mined resource for drivers, oncogenes and tumor suppressors in cancer. Nature methods 2019, 16, 505-507, doi:10.1038/s41592-019-0422-y.
remarks: The above classification information of oncogenes, tumor suppressor genes and tumor-driven genes is derived from http://bionlp.bcgsc.ca/cancermine/
