# Supplementary material for: Transcription Factor and miRNA Interplays Can Manifest the Survival of ccRCC Patients
Source: Cancers (Basel). 2019 Oct 28;11(11):1668. doi: 10.3390/cancers11111668 (PMC6895828; doi:10.3390/cancers11111668)
Supplement: Supplementary file 1 [file cancers-11-01668-s001.zip › Table S7.xlsx]

## Sheet: Sheet1
TF-miRNA regulation pairs
GATA3	hsa-miR-9-5p	promote
GATA3	hsa-miR-335-3p	promote
TFAP2A	hsa-miR-183-5p	promote
TFAP2A	hsa-miR-335-3p	promote
GATA2	hsa-miR-9-5p	promote
GATA2	hsa-miR-335-3p	promote
KLF5	hsa-miR-183-5p	promote
SREBF2	hsa-miR-183-5p	promote
HIF1A	hsa-miR-9-5p	promote
HIF1A	hsa-miR-183-5p	promote
hsa-miR-183-5p	MYC	repress
hsa-miR-183-5p	RUNX3	repress
hsa-miR-183-5p	TCF4	repress
hsa-miR-183-5p	E2F1	repress
hsa-miR-183-5p	MEF2C	repress
hsa-miR-183-5p	IKZF1	repress
hsa-miR-183-5p	RUNX1	repress
hsa-miR-9-5p	RARA	repress
hsa-miR-9-5p	POU2F2	repress
hsa-miR-9-5p	MEF2C	repress
hsa-miR-9-5p	RUNX1	repress
hsa-miR-9-5p	FLI1	repress
hsa-miR-335-3p	HEY1	repress
hsa-miR-335-3p	MYC	repress
hsa-miR-335-3p	POU2F2	repress
hsa-miR-335-3p	E2F1	repress
hsa-miR-335-3p	IRF1	repress
hsa-miR-335-3p	FOXM1	repress
hsa-miR-335-3p	IKZF1	repress
hsa-miR-335-3p	RUNX1	repress
hsa-miR-335-3p	POU5F1	repress
hsa-miR-1269a	MYC	repress
hsa-miR-1269a	RUNX3	repress
hsa-miR-1269a	RARA	repress
hsa-miR-1269a	POU2F2	repress
hsa-miR-1269a	TCF4	repress
hsa-miR-1269a	IRF1	repress
hsa-miR-1269a	FOXM1	repress
hsa-miR-1269a	IKZF1	repress
hsa-miR-1269a	FLI1	repress
hsa-miR-1269a	CEBPA	repress
hsa-miR-1269a	PRDM1	repress
CEBPA	hsa-miR-223-3p	promote
CEBPA	hsa-miR-144-5p	promote
CEBPA	hsa-miR-3613-5p	promote
E2F1	hsa-miR-223-3p	promote
E2F1	hsa-miR-3613-5p	promote
FLI1	hsa-miR-223-3p	promote
FLI1	hsa-miR-3613-5p	promote
FOXM1	hsa-miR-3613-5p	promote
HEY1	hsa-miR-365b-3p	promote
HEY1	hsa-miR-223-3p	promote
HEY1	hsa-miR-144-5p	promote
HEY1	hsa-miR-3613-5p	promote
IKZF1	hsa-miR-223-3p	promote
IRF1	hsa-miR-144-5p	promote
IRF1	hsa-miR-3613-5p	promote
MEF2C	hsa-miR-3613-5p	promote
MYC	hsa-miR-365b-3p	promote
MYC	hsa-miR-223-3p	promote
MYC	hsa-miR-144-5p	promote
MYC	hsa-miR-3613-5p	promote
POU2F2	hsa-miR-144-5p	promote
POU5F1	hsa-miR-3613-5p	promote
PRDM1	hsa-miR-223-3p	promote
RARA	hsa-miR-223-3p	promote
RARA	hsa-miR-3613-5p	promote
RUNX1	hsa-miR-223-3p	promote
RUNX1	hsa-miR-144-5p	promote
RUNX1	hsa-miR-3613-5p	promote
RUNX3	hsa-miR-223-3p	promote
RUNX3	hsa-miR-3613-5p	promote
TCF4	hsa-miR-365b-3p	promote
TCF4	hsa-miR-223-3p	promote
hsa-miR-223-3p	SREBF2	repress
hsa-miR-365b-3p	GATA2	repress
