# Supplementary material for: Transcription Factor and miRNA Interplays Can Manifest the Survival of ccRCC Patients
Source: Cancers (Basel). 2019 Oct 28;11(11):1668. doi: 10.3390/cancers11111668 (PMC6895828; doi:10.3390/cancers11111668)
Supplement: Supplementary file 1 [file cancers-11-01668-s001.zip › Table S8.xlsx]

## Sheet: Sheet1
The C-index and AIC of TFs and miRNAs
Name	Concordance	Std	AIC
combined_TFs_miRNAs	0.755193	0.0195367	1606.02
combined_miRNAs	0.730498	0.0210969	1622.25
combined_TFs	0.718097	0.021039	1632.6
hsa_miR_365b_3p	0.63341	0.0232295	1669.96
hsa_miR_223_3p	0.633029	0.0225113	1679.21
hsa_miR_9_5p	0.620398	0.0232103	1687.19
hsa_miR_144_5p	0.619777	0.0243598	1691.09
hsa_miR_1269a	0.598679	0.024869	1687.49
hsa_miR_3613_5p	0.598232	0.0249793	1692.83
hsa_miR_183_5p	0.597154	0.0237288	1692.19
hsa_miR_335_3p	0.591138	0.025982	1691.54
KLF5	0.562106	0.0259531	1697.97
MYC	0.540191	0.0253218	1705.38
IRF1	0.538022	0.0252458	1705
IKZF1	0.52052	0.0257515	1706.43
TFAP2A	0.649005	0.0218759	1678.88
